# Supplementary material for: Evaluation of SNP Genotyping in Alpacas Using the Bovine HD Genotyping Beadchip
Source: Front Genet. 2019 Apr 24;10:361. doi: 10.3389/fgene.2019.00361 (PMC6492526; doi:10.3389/fgene.2019.00361)
Supplement: Supplementary file 3 [file Table_3.xlsx]

## Sheet: 69 alpaca-dromerary SNPs
Table S3a. Alpaca SNPs localized in the dromedary genome
SNP Name	Sequence of 101 nucleotides (Vicugna_Pacos-2.0.2)	Dromedary Accesion number	SNP 5' nucleotide	SNP 3' nucleotide	Dromedary frame	Annotated dromedary genes (PRJNA234474_Ca_dromedarius_V1.0)
UNALM_VPA_Bovine777K_55	CAGGCGCTGCTCCAATAACAAAGAACAGCCAAGGCGGAAATAAAAAATAGGAGAAATCCAGGCGCAGGTTGAGAAGACGAAACTTTTCTCCGGTTGTCTAA	NW_011591201.1	2163034	2162934	-1	TSC22D1
UNALM_VPA_Bovine777K_57	CTGACCTCCTTCCCCACCCCACCAGCCGCCCAGGAGGCCCGCAACAAGTTTGAGGAGGCCGAGCGTTCCTTGAAGGACATGGAGGAGTCCATCAGGTGCGG	NW_011591123.1	1439034	1438934	-1	PRKCSH
UNALM_VPA_Bovine777K_63	AAGGGATCCACAGACCAGTAGTCATCATCCCAGCCGAGGAACCAGCCCACAAAGGAAGGAGGCTCAAAGCCTTGCTTCACCACGGTGATGGGGGTCCGTCT	NW_011591011.1	963759	963859	1	GSN
UNALM_VPA_Bovine777K_64	ACTAAAGCTTTTCTAGTAGCCCAGGATGCTGCAGAGGCCTGGGACTTACCTATAGGAATGCTAACAAAAGGCAGCAATTTAAAGTACAAGGATGTCTTTTC	NW_011592810.1	38846	38746	-1
UNALM_VPA_Bovine777K_65	AAGTCTTGACAACAATCTCATTTTCTTTGACCACTAGGGTGCCAACGTAGTTTAAGATATTGTTTTTAACTTTAAAGGTGTCTCTGTGGTTTTGAAGAATG	NW_011591734.1	1791174	1791074	-1
UNALM_VPA_Bovine777K_68	GTATTAGAGATGACAGAGGCACAAATGACCCCTACAAGGTTCAAATTAGAGGGAATCCAGGAGCAGTAACGTATTCAAAGAGAAACTGAAGCTGAATGTTA	NW_011591100.1	5441548	5441648	1
UNALM_VPA_Bovine777K_75	TGTTACAACCATCGCTATTTTTGCCGAAAAGTGTGAACATAGTTCTCTGAGAATAAGTCTGGCTCCTTTCTGCAATGATGCTACCGTGTCACTGGACCATG	NW_011591124.1	2175665	2175565	-1	CD47
UNALM_VPA_Bovine777K_82	GTAAGTTCAGTTGGAGTCAGAAGCAGAATGTTTATACCTTAAAAATTTACAAAGAAGCTGTAAGTGGAAACTCATGTTCACATGGCATTCTACTTAACAAA	NW_011591568.1	1344715	1344615	-1
UNALM_VPA_Bovine777K_87	ATCTTCAAAGTCCACGAATGTCATGCTGCCATTGTGTCAGGATTGATCTCCTTTGTTCTAAACCGAAGAGCATGCCTCTCCTGCCTCTCCTAATTCTTATA	NW_011591384.1	2049650	2049550	-1	ITGB6
UNALM_VPA_Bovine777K_115	GTCAGACATGATTCACCCCACTCCCCTCAATTACCCGTTGGCTCAGCTTTTGTGATGAAAACCACCCACTTGATATTTTTTGGCACCGGCTGTCTGACAAT	NW_011591392.1	363091	362991	-1
UNALM_VPA_Bovine777K_118	AGTTATGCAGTTTTATAAAAGGGGGTCAGAAAAACAGTTAAGGCCAGGTCATTAAAATAACCACCACATAGATGAAGCTGTACAAATTCATTGCCTCATTC	NW_011590970.1	1126158	1126058	-1	OLFM3
UNALM_VPA_Bovine777K_122	ACAGTCACAAAAAGTAAGAACCATATAAATCCCCTTCACTTAGCTTGGCATCACGTCTTTGCACTTAGACTTGAGTGGTTATGCTTGTGTGATGTTTAGAC	NW_011591561.1	6867249	6867349	1
UNALM_VPA_Bovine777K_126	GAGGAGAAAGACATGCCAATGACTTGAGCTCTTAATGAGATGCCCACCGTATCTAGGAGTAAGCAATTTCCCAGAGAATTATTTGATGTGAAAGGAATAGT	NW_011591337.1	649043	648943	-1
UNALM_VPA_Bovine777K_127	CTCTAGGTACCACTTGACAAAGATAGTGAGATCCTGGGGTTTGGTCCTCTTGAGAGCAGTTAGCAGAGCAGAAGATGGACCACACCTCCCCAGGGCTGGAT	NW_011591102.1	2248325	2248425	1	COL15A1
UNALM_VPA_Bovine777K_128	GTTTACTCTTTTGCTTCAAGGAAAAGGGTTTCTTGAGGGAACAACTTTACCTCCAATAATGATTTATTTGGGTCCAGCTGGGTTACCTAAAAAGAAAGAAA	NW_011591349.1	3097399	3097499	1	FAF1
UNALM_VPA_Bovine777K_134	TCCAGCATTACATGGCATTCCAGTTGGCTATTTTTGCTATCTGCGTAAAGGCAGGCAATCATCTTAGAGTCACAGGATTTGGAAGGGAAGTGAGAATAGTA	NW_011591844.1	1275766	1275666	-1
UNALM_VPA_Bovine777K_159	CAAAGCTCAGTCCCTTCTCACCACAGAATCCATCAGAAAAACAGAGGTAAGACTTACTCCGGGTCACAATGACACTGTACTTGGTGTCTTCCTCTAAAATC	NW_011591680.1	280902	281002	1	TMEM194A (NEMP1)
UNALM_VPA_Bovine777K_161	GACGTGGTTTACACCTGGGTGAATGGCACAGATCTTGAACTGCTGAAGGAACTGCAGCAAGTCAGAGAACAGATGGAGGAGGAGCAGAAAGCAATGAGGTA	NW_011591632.1	6420857	6420757	-1	GNPTAB
UNALM_VPA_Bovine777K_163	GAAGAAGATGCCGGCACTCTCACGGATTACACCAACCAGCTGCTGCAGGCGATGCAGCGCGTCTATGGAGCCCAGGTACCCTCCTGCCCCTCACCTGGAGA	NW_011592221.1	328616	328516	-1	APPL2
UNALM_VPA_Bovine777K_167	ACAACTGTAAGGACTGAATTTCCAACACAAAGGATGATGAGATTAAAAAAGCAACAGGCAAGGAAGACTTGAGTTTCGCAGGACCTGTTCTTATTTTAACC	NW_011591106.1	11060208	11060108	-1	SETD7
UNALM_VPA_Bovine777K_185	CCCATAGATGATGGCTTGCTGGATGATGGTCATAATGATCAAGTTGGTGTTTTAAATTCACCCACATGTTACTCAGCTCATCAAAATGGAGAGCGAATAGA	NW_011591685.1	248035	248135	1	CPEB2
UNALM_VPA_Bovine777K_186	ATGTCCAGGGGTTCCCTGAATCTGCGGGGGCCCAGGAGATCTGGGCCTGCAGGGAGGAGCCCTGAGGTCTGGAGGCCCAGGGCCTAACATGATGGGGCCAC	NW_011591069.1	4254163	4254263	1
UNALM_VPA_Bovine777K_189	AACAAAAGCAGTGGAGAAAACTTAAACCCCTATGGTGGCTGGTAACTGGCCACCATCTGGCTTCCATAAATCCCTTGGAAGTGGAGAAAGCATTTCAGGTG	NW_011590979.1	750909	750809	-1
UNALM_VPA_Bovine777K_192	GTTTTGGCAGCGCCCTCCAGCGGGACACACGGTGGGGTGGCACTCATAGAGCAGCATGCGGTTGATGCACTCAGAGTCGATCCCACACGGGTTCTCATCAG	NW_011591763.1	831212	831112	-1	NSD1
UNALM_VPA_Bovine777K_193	AGATGAGGGGGCTGGTGAAAATGTTTTTCTCCACATCAATCACCCGGGTCCTTGCTGTGCTGAGAATTTGGTAAGGCCTCATCAGAGCTCCTGCCAAGAAT	NW_011591763.1	1313402	1313302	-1	COL23A1
UNALM_VPA_Bovine777K_197	TCTCTGATTTTATGCTCTTTTAGTCTCCTGCTCAACCATCCACTAACAAGCGGTGATATTAGCCAATAAATCAAAGACGTCTGCTTGTCACCGCCAGATGC	NW_011591649.1	179213	179313	1
UNALM_VPA_Bovine777K_206	TGTCAGTATGCTTAAAAGTGCATTTGACTTTTAATTTTCTTTTAAAATCTAAGCATTTTGGATCCTCTGTTGTACCCAAATCTAGTTACTTAAAAATAGAA	NW_011592802.1	74155	74055	-1	ERG
UNALM_VPA_Bovine777K_211	TACTTGTAATCCTTCCCCCTCCCTTTCCAGTTTCTTTGATGATTTTTCCCATAAGTGTCTAAGCCGCGGGGACTTAGTAGAAGCAGGCTGCTCCTCCTGTG	NW_011591017.1	513087	512987	-1
UNALM_VPA_Bovine777K_212	AATGCAGCTGTATCTCAGTGGATGCCCGTTTTATTACTCATCCTTAGAAATTGGACTCATGGCTGACTAGATTTATGGAGTCTTGAAACGATATAAAAATG	NW_011591578.1	79640	79740	1	TLE1
UNALM_VPA_Bovine777K_213	CTGGTTCCCAATTTAAATCCTTGCAGGGATCTTCGCCTAGAGACAGATGAGTCAAGATGGAAATTCAACATGAGACACTGACACTCACGCAGAGTTGTGGG	NW_011592129.1	2746296	2746396	1	UNC13B
UNALM_VPA_Bovine777K_232	CCGCGCAGAGCCGGCTGGCCGGAGCAGGCCCTGAGTTGAACTGCCAGGTATGTGGGAGCTGCTCTGGGGTCTGGGGTCTGTGGGACTCGGCCCAGCACCCA	NW_011591246.1	396332	396232	-1	PCDH1
UNALM_VPA_Bovine777K_234	GGTCTAGTTGAAATACTATTTATTATTTTAAGGTTTTTCAAGTATGTCCTCTTCATTTCCAATGCAACTGGATGGATAAAGGCCAAATCCTTAGTCCATAT	NW_011591913.1	2952475	2952375	-1
UNALM_VPA_Bovine777K_237	GATGAGGACATTTGGATTTGCTTTCACACAAACTCTCCATTTCTTTCCATCAGCCCTTCAGTCCCTCATTCACTCCAGTGGGACTATCTGTTCACATCCTC	NW_011591139.1	1733102	1733002	-1
UNALM_VPA_Bovine777K_240	GGAGGTTGGTGTGGGGTCGGGCAGGGCCTGGGAACTCCGTGGGCTGCCCACAGCCATGACAGTTCCTTGTCCTCTCCAAGTCCCAGAGGGACATTCATTGT	NW_011591887.1	1167539	1167639	1
UNALM_VPA_Bovine777K_242	AATAAACAGTTTTAAGTACATCTTCTACCCTCTAAACAGTTCCCATATCACTGAAGAGCAGCTGTTTCAGGATCCCAGGTGGCTCGTAGAAGCACAGGCTG	NW_011591207.1	1471204	1471304	1
UNALM_VPA_Bovine777K_246	ATTCTACTGAGAAATGTCTTCAATATAAAAGAAGTCAAGGAATTCAGAAACCACTGATTCTTACCCTTCTCATGATTGAGATGGCTTCTGTAGATAAGAAC	NW_011591034.1	2411415	2411315	-1	PKN2
UNALM_VPA_Bovine777K_247	AGGTCTGGATTACAAGTTCTACCCCCAAGAAAAAGAATCAGGTTCAGAAAACACTTCCAAAAGGTTCTCCAAAGCAAAACACTTGTGGTTGCAGGGCCGGG	NW_011591059.1	15977221	15977321	1	UBE2H
UNALM_VPA_Bovine777K_248	CTCCTTCCCTGTGCTCTCATGTGTTTGCTTTTTTGCTTTGTCAATGAAGATGCCGGCATGTTAATTACCAGGCCTGTCCCCCGCAAGGCACCTCAGCATCT	NW_011591078.1	3902979	3902879	-1
UNALM_VPA_Bovine777K_252	CAAACCTCACTAAATTTTTTGCTTTCAATCCCTGTTGGTTGGCTGTTAAATTATTTTAAAGTATAATGTTCTGTAATAGAAAAACATAAAAGCATTTGTCT	NW_011593777.1	625976	625876	-1	CRIM1
UNALM_VPA_Bovine777K_255	TTCTCAGTTAATTGCAACGGGGGAAAATAAAATCAACCTCATATTTGAAACTGATTCTCACAGGGAAAGCCCTTGCCTGGCGCTCCAGCTGCCTCTGAGCG	NW_011592360.1	3640200	3640100	-1
UNALM_VPA_Bovine777K_258	AAATTAGATCTTTTCTCTGCAGATGACAATTATGTATTATATGGTTACACGCTTATGAGTCTGTGACACCGTATTGTTAGACTTGGGATACTGACTTTTAA	NW_011591607.1	4406037	4406137	1
UNALM_VPA_Bovine777K_259	CATCCTCCTTACAGAGAAAGGTAGTTTTGGTTGCTTAGAAACATTAGACATCTTATGGACTGCTACAGCTGAATATACTTGCATATGTAACTACTGAAATG	NW_011591607.1	5173944	5174044	1
UNALM_VPA_Bovine777K_271	ACATAAACACTCCCAGGATTTCTTCTCAGGTAAAGTAGGCCAACAGTCTGCTCGATGGTATTTTGAAAGCTAAAATTGTAAGTCACAAATACTTATTCTTT	NW_011591002.1	522633	522533	-1
UNALM_VPA_Bovine777K_285	AGGCTAATGCTCAGAGAAAATTCATTTTATCAACCAGCCATTTCATTCTTTGGTGCTGTTACAAGCTCCTTCCAGTTGCTAGGCAACCATAATTCATAGTA	NW_011590963.1	287494	287594	1	TOX
UNALM_VPA_Bovine777K_295	TGAGTGAAACAGGCTGCTGGTAATCAAGATCTTGACAGTATAATTAATGGAATGGTATTTCTGGAGCCTCTAAATATATCAGCTCCACCATCTGCCTAAAA	NW_011591682.1	334646	334546	-1	SNTB1
UNALM_VPA_Bovine777K_296	TGATACCAGGTGGATCATTCTAATTCCAGATTAACTACATCCCACTGACATGATTTCTTCCCCACCCTGCTGCCACCTGTCTGGTACCAAACCCGCTCAGC	NW_011591110.1	2979405	2979505	1
UNALM_VPA_Bovine777K_298	AGCTGGTTTTGCTAATTTGTTTTTACAGGGCAGTTGATAGTAAATGAATGGCATGCTGAATATTTTACTGAGATTTCAGATTATCTAAAGAATATTTCCTG	NW_011591291.1	2501994	2501894	-1	CADM1
UNALM_VPA_Bovine777K_300	TATAAGCTCTGCCCACTCTAGGGCATGACTGACTATTAAAATCTTTTTCACACCATTGCCTACAGAAAGCAGCTGGGCACCATGCCACCAGGGAGGTGGCA	NW_011591097.1	2221851	2221951	1
UNALM_VPA_Bovine777K_301	TATTATGCTTGTATAAAGTCATTCAGTGATGAGCAGTGGTACAGCTTCAATGATCAACATGTCAGCAGGGTAAGGAGGGTTTTTTTTTTTTTAAGATTATT	NW_011591097.1	5013248	5013148	-1	USP47
UNALM_VPA_Bovine777K_303	AGGCCCCATGTTATGGAGACATTGGACATTAGCCAGGGAATGCATAACCGTGAACTCAGTGCAGACACAACGCACGTATGCGGTTTTCTAGATTCAAACGG	NW_011591018.1	16398932	16398832	-1
UNALM_VPA_Bovine777K_307	ACGCATTAATTAACAGATACAAATCTACGTTCTCATGGAAGGATCAATACGGAGAAGAAAAGAGGCATCAATGTGAATTTAGTGCTGATGATGGAGAAGGC	NW_011590999.1	9188384	9188284	-1	ESRRG
UNALM_VPA_Bovine777K_326	ACGTGCGAAGCTATTCCCGGGAGCTTCCCATGGCGCACGCGGCGCGTACCGGGAAGAAGGGTTTGCGGGATCGCCAGCTCGGCTCCGTTCCCGGCAGCACG	NW_011591636.1	3512872	3512972	1	LOC105097519
UNALM_VPA_Bovine777K_328	TCAGAGACTGAGCGCGTCAGTGGGGACAGTTTAATTACCGCCTTTGACGCTCCTTCCCTGAATACCAATCTTTCCTGAGTTACATGATGAACACACATTAG	NW_011591636.1	1147732	1147832	1
UNALM_VPA_Bovine777K_329	CAGCTGAGACTTCTTAAATCCACATTGAAACAACTGTTGGGTTTTTATACCGTTGTAAAACTCTTTGTAGGGTATTCATAGAAAATGTTTTATTAATTGCC	NW_011591636.1	498055	498155	1
UNALM_VPA_Bovine777K_331	AATCAAGAGACAAGGTGTCATTTGTATTTATATGCAAGTAGAACTGGAAATGCTGATCATGAAACATTCAGCAACATTATTTCTCTCTCTTTCTCTTTTTA	NW_011591389.1	4929292	4929392	1
UNALM_VPA_Bovine777K_335	ATGCAAATTAGAAAAACAAGCAGGCAATAAATTCTTTCACATCTGTAGTCCTTGCATGAATTTGTAATAATTTTTAATAAAGCATGATTGTAGTTTGTAGC	NW_011591563.1	3383	3283	-1
UNALM_VPA_Bovine777K_338	AGGAAATTAAGTGCGGATTAGAGTAATTAAATGTAAAGTCTCCTTGAGAGCAACTTCTGTTCCTGAAGACTGGAGCCATTTCTGTGAAATCACAGAAAAAT	NW_011597659.1	19002	18902	-1
UNALM_VPA_Bovine777K_346	ATCCATTTGAGCAGGCCCCAGGATAATGCAGAGCAGATGGGCAGAGTTTTGTCTAATTAGATTCTGGGCGGCCTGTTTGCTGGAGTAAATGTGCATGTATT	NW_011590966.1	6564469	6564369	-1
UNALM_VPA_Bovine777K_351	GCAGTAACAAGCATTCTTCTGTTCAAATTTATATCAATTAGTTTAGGACAGTAATTCAATTGGATGGCCCACTGGATTTTGAAAGACTCGCGACCATGTCA	NW_011591060.1	1133789	1133889	1
UNALM_VPA_Bovine777K_356	TTGTCAAATTCACTTTTTGAATAAATGGAAAGACTAACACCTATCATTTCTTAGATAATGTTTTACTATCCTGCATTGAATAAAACTTTTTTAAACCAGGT	NW_011591407.1	1185262	1185362	1	NPAS3
UNALM_VPA_Bovine777K_357	GCAGAGGGTACACCTGGCTGCTGGGAGCTTTGACCTCACAGGGAAAGTCTACAGAATTACCTGCCTTAGGAATCCTTTATCCTATTGGAGAGGATTTCATC	NW_011591200.1	2557112	2557012	-1
UNALM_VPA_Bovine777K_360	GTCTGACTACCACAGTGTGGTCACCCCAGCTACCACTCACAAAGGCTGGGAGCTTTTAAAATGCTGTGTAAAACTGAAATTGAAATCTAGAGTTTTGTACC	NW_011591202.1	610828	610928	1	CACNA2D3
UNALM_VPA_Bovine777K_366	TTGTGGTCAATGTACTCCAGGATGACTCGGGCTATCTGCACCAGGGTCAGGATGAGGGCTCCGAAGGCTAGTGACCCGGTGTGGTAACTGCACAGGACTTA	NW_011591121.1	118786	118686	-1	SLC44A4
UNALM_VPA_Bovine777K_367	TCACATACAATTAAACCGAAAGGCTGACAGTGTAATTTCACAAATGATAGAGGATATTAGAAACTAGGGCCACTCAGATTTCTAAACCCTGGAATCAAGCT	NW_011591038.1	3715376	3715476	1
UNALM_VPA_Bovine777K_390	ATATTCGGCAATCTTCACTCTGGATATGTGGGACTGACCTTGTGTTAAGACTAAATCATTTCATCCCAGACAAAGTCTGTTTGGAGTTAATTGGAGAAGCA	NW_011591326.1	7073474	7073374	-1	LOC105092435
UNALM_VPA_Bovine777K_406	AAACCATCCAAATCCAAACAGCAAGAGATATTCTGGGCATAAAATCAACACAATGAAAACTGTGGGGTAAACATTTAAAGCAAAGAGTTGGAAACAGTCTA	NW_011591061.1	4163295	4163195	-1
UNALM_VPA_Bovine777K_407	TCCTCTCTAATATCACTAAAATGCTCTTTCTCTTTAAATCTCCCTAATATAACAACTTTCTCTGAGTGGATTATTTTTTTCTTGCTGATAGTGCAGTAAAT	NW_011592095.1	878135	878035	-1
UNALM_VPA_Bovine777K_417	AACTTGTGGAATTTAATTTCTTTTAATGTGGAGCTATTCAAGTATTACTTTGCAGATTTTTATGGGAGAATGATATTCTGATATGACTCTTTGCCTGAGAG	NW_011591001.1	187864	187964	1
UNALM_VPA_Bovine777K_425	GCTCAGTCATGCTTATGAACACAGAGAAAGGACACAGCACTTTACTAAAACAAACAGTCTTCCAGTGTTTAAGTGCTATATGGATTGCAACAAACCATATT	NW_011591331.1	3389728	3389828	1	MVB12B

## Sheet: Genome alignments of genes 
Table S3b. Alpaca and dromedary gene alignments
SNP Name	Annotated alpaca genes (Vicugna_Pacos-2.0.2)	Annotated dromedary genes (PRJNA234474_Ca_dromedarius_V1.0)	Percent (%) of alpaca gene covered by the dromedary sequence	Alpaca - dromedary percent (%) sequence similarity
UNALM_VPA_Bovine777K_55	TSC22D1	TSC22D1	94	96.12
UNALM_VPA_Bovine777K_57	PRKCSH	PRKCSH	86**	95.84
UNALM_VPA_Bovine777K_63	GSN	GSN	41**	96.47
UNALM_VPA_Bovine777K_75	CD47	CD47	97	97.22
UNALM_VPA_Bovine777K_87	ITGB6	ITGB6	96	96.98
UNALM_VPA_Bovine777K_118	OLFM3	OLFM3	98	96.46
UNALM_VPA_Bovine777K_127	COL15A1	COL15A1	98	96.72
UNALM_VPA_Bovine777K_128	FAF1	FAF1	97	97.41
UNALM_VPA_Bovine777K_159	NEMP1*	TMEM194A (NEMP1)*	99	96.78
UNALM_VPA_Bovine777K_161	LOC102533919 (GNPTAB)*	GNPTAB*	96	96.77
UNALM_VPA_Bovine777K_163	APPL2	APPL2	97	96.42
UNALM_VPA_Bovine777K_185	CPEB2	CPEB2	99	96.77
UNALM_VPA_Bovine777K_192	NSD1	NSD1	94	96.65
UNALM_VPA_Bovine777K_193	COL23A1	COL23A1	91	95.75
UNALM_VPA_Bovine777K_206	ERG	ERG	94	96.3
UNALM_VPA_Bovine777K_212	TLE1	TLE1	97	97.09
UNALM_VPA_Bovine777K_213	UNC13B	UNC13B	98	97.7
UNALM_VPA_Bovine777K_232	PCDH1	PCDH1	99	97.5
UNALM_VPA_Bovine777K_246	PKN2	PKN2	90	96.08
UNALM_VPA_Bovine777K_247	UBE2H	UBE2H	76**	97.17
UNALM_VPA_Bovine777K_252	CRIM1	CRIM1	98	96.52
UNALM_VPA_Bovine777K_285	TOX	TOX	96	96.52
UNALM_VPA_Bovine777K_295	SNTB1	SNTB1	98	96.3
UNALM_VPA_Bovine777K_301	USP47	USP47	61**	96.62
UNALM_VPA_Bovine777K_307	ESRRG	ESRRG	96	96.21
UNALM_VPA_Bovine777K_356	NPAS3	NPAS3	99	96.69
UNALM_VPA_Bovine777K_360	CACNA2D3	CACNA2D3	97	97.32
UNALM_VPA_Bovine777K_366	SLC44A4	SLC44A4	99	97.56
UNALM_VPA_Bovine777K_425	MVB12B	MVB12B	98	96.44
UNALM_VPA_Bovine777K_167	***	SETD7	0	0
UNALM_VPA_Bovine777K_298	***	CADM1	0	0
UNALM_VPA_Bovine777K_326	LOC107033870 ****	LOC105097519****	78**	96.03
UNALM_VPA_Bovine777K_390	LOC102541495****	LOC105092435****	86**	97.04
* Gene acronyms found in reference genomes
** Percentages less than 90 % gene coverage
*** Genes not annotated in alpaca reference genome
**** Different gene annotations in alpaca and dromedary reference genomes
